# Supplementary material for: CNSistent integration and feature extraction from somatic copy number profiles
Source: Gigascience. 2025 Sep 13;14:giaf104. doi: 10.1093/gigascience/giaf104 (PMC12448185; doi:10.1093/gigascience/giaf104)
Supplement: giaf104_Supplemental_Files [file giaf104_supplemental_files.zip]

Archive with 4 entries (4 files):
- Supplementary Figures CNSistent.docx
- supplementary_table_1.xlsx
- supplementary_table_2.xlsx
- supplementary_table_3.xlsx
