# Supplementary material for: CNSistent integration and feature extraction from somatic copy number profiles
Source: Gigascience. 2025 Sep 13;14:giaf104. doi: 10.1093/gigascience/giaf104 (PMC12448185; doi:10.1093/gigascience/giaf104)
Supplement: giaf104_Supplemental_Files [file giaf104_supplemental_files.zip › supplementary_table_1.xlsx]

## Sheet: supplementary_table_1
Source	Total Samples	Removed Samples	Reason To Remove	Afer removal	Low Aneuploidy	Low Coverage	Filtered samples
PCAWG	2778	195	Blacklisted	2583	211	3	2369
TRACERx	2122	502	Overlapping	1620	0	19	1322
TCGA	10674	828	Duplicates in PCAWG	9846	745	19	9210
