# Supplementary material for: CNSistent integration and feature extraction from somatic copy number profiles
Source: Gigascience. 2025 Sep 13;14:giaf104. doi: 10.1093/gigascience/giaf104 (PMC12448185; doi:10.1093/gigascience/giaf104)
Supplement: giaf104_Supplemental_Files [file giaf104_supplemental_files.zip › supplementary_table_2.xlsx]

## Sheet: Copy of supplementary_table_1
select	remove	filter	aggregate
chromosomes	gaps	1 Mb	mean
arms	gaps	1 Mb	mean
cytobands	gaps	100 Kb	mean
20 Mb	gaps	2 Mb	mean
10 Mb	gaps	1 Mb	mean
5 Mb	gaps	500 Kb	mean
3 Mb	gaps	300 Kb	mean
2 Mb	gaps	200 Kb	mean
1 Mb	gaps	100 Kb	mean
500 Kb	gaps	50 Kb	mean
250 Kb	gaps	25 Kb	mean
100 Kb	gaps	10 Kb	mean
COSMIC_max	-	-	max
ENSEMBL_max	-	-	max
COSMIC	-	-	mean
ENSEMBL	-	-	mean
COSMIC_min	-	-	min
ENSEMBL_min	-	-	min
merge 1 Mb	gaps	100 Kb	mean
merge 500 Kb	gaps	50 Kb	mean
merge 250 Kb	gaps	25 Kb	mean
