# Supplementary material for: CNSistent integration and feature extraction from somatic copy number profiles
Source: Gigascience. 2025 Sep 13;14:giaf104. doi: 10.1093/gigascience/giaf104 (PMC12448185; doi:10.1093/gigascience/giaf104)
Supplement: giaf104_Supplemental_Files [file giaf104_supplemental_files.zip › supplementary_table_3.xlsx]

## Sheet: supplementary_table_2
model	filtered	type	run	loss	time	train_acc	train_f1	train_prec	train_rec	test_acc	test_f1	test_prec	test_rec	input_size	param_count	source	batch	folds
cnn	TRUE	100KB	1	0.064699	73.4241	0.99214	0.991623	0.992308	0.991236	0.85095	0.860395	0.867141	0.858611	26851	806696	all	1	5
cnn	TRUE	10MB	1	0.286948	21.4415	0.9517	0.953786	0.95189	0.95683	0.893541	0.898804	0.89476	0.904478	272	9356	all	1	5
cnn	TRUE	1MB	1	0.0886192	20.0754	0.992443	0.99229	0.991505	0.993164	0.896916	0.904588	0.903194	0.90684	2709	82436	all	1	5
cnn	TRUE	20MB	1	0.391338	21.4631	0.927287	0.930077	0.928001	0.934347	0.871222	0.876811	0.873198	0.884099	136	5276	all	1	5
cnn	TRUE	250KB	1	0.0678505	32.7455	0.993511	0.992879	0.992505	0.993378	0.876144	0.884334	0.887631	0.883903	10757	323876	all	1	5
cnn	TRUE	2MB	1	0.123602	19.5025	0.983478	0.983139	0.981997	0.984789	0.893152	0.900891	0.898288	0.905021	1353	41756	all	1	5
cnn	TRUE	3MB	1	0.150416	19.761	0.980959	0.981	0.979938	0.982577	0.89804	0.9045	0.902536	0.90748	902	28256	all	1	5
cnn	TRUE	500KB	1	0.0697149	19.51	0.992487	0.992027	0.992091	0.992089	0.879431	0.887541	0.891979	0.887002	5409	163436	all	1	5
cnn	TRUE	5MB	1	0.198981	18.2008	0.971081	0.971421	0.969987	0.973681	0.898629	0.904708	0.903374	0.907879	542	17456	all	1	5
cnn	TRUE	COSMIC	1	0.173465	23.5345	0.973114	0.973029	0.97149	0.975476	0.896494	0.902727	0.900221	0.907438	681	21596	all	1	5
cnn	TRUE	COSMIC_max	1	0.17878	16.8928	0.973397	0.973945	0.97248	0.976192	0.89825	0.904739	0.903417	0.908075	681	21596	all	1	5
cnn	TRUE	COSMIC_min	1	0.178002	16.7454	0.973165	0.973294	0.972237	0.975416	0.893773	0.900461	0.898318	0.904845	681	21596	all	1	5
cnn	TRUE	ENSEMBL	1	0.0773356	47.5921	0.987889	0.987574	0.988114	0.987461	0.857253	0.867224	0.873424	0.866578	19430	584096	all	1	5
cnn	TRUE	ENSEMBL_max	1	0.0704234	42.9802	0.991856	0.991076	0.991108	0.991247	0.866555	0.874125	0.879407	0.873553	19430	584096	all	1	5
cnn	TRUE	ENSEMBL_min	1	0.0779729	44.3476	0.988671	0.987066	0.985331	0.989364	0.859746	0.864753	0.868206	0.86766	19430	584096	all	1	5
cnn	TRUE	arms	1	0.652147	23.5804	0.86907	0.8735	0.87041	0.88089	0.827384	0.835245	0.830465	0.844981	40	2396	all	1	5
cnn	TRUE	bands	1	0.15755	21.0803	0.980041	0.98024	0.978707	0.982167	0.900733	0.906835	0.904858	0.910246	843	26456	all	1	5
cnn	TRUE	merge_1MB	1	0.0825583	17.0657	0.991379	0.991357	0.990832	0.992005	0.894131	0.90259	0.902512	0.903794	2797	85076	all	1	5
cnn	TRUE	merge_250KB	1	0.0631463	25.4218	0.995978	0.99548	0.994857	0.996153	0.873314	0.880986	0.88025	0.885224	10797	325076	all	1	5
cnn	TRUE	merge_500KB	1	0.0672955	16.486	0.992154	0.991867	0.991771	0.992114	0.883106	0.890141	0.892378	0.89086	5569	168236	all	1	5
cnn	TRUE	whole	1	0.917944	25.9317	0.788894	0.797061	0.80214	0.797452	0.747408	0.760039	0.766785	0.761323	22	1856	all	1	5
dnn3	TRUE	100KB	1	0.590992	21.7263	0.848539	0.852354	0.860825	0.858527	0.82181	0.826513	0.83725	0.832695	26851	32450256	all	1	5
dnn3	TRUE	10MB	1	0.355163	14.7789	0.939431	0.938405	0.936647	0.942725	0.880476	0.885239	0.881834	0.893071	272	555456	all	1	5
dnn3	TRUE	1MB	1	0.459644	8.55182	0.891327	0.893243	0.908846	0.88883	0.848896	0.854696	0.87149	0.85068	2709	3479856	all	1	5
dnn3	TRUE	20MB	1	0.344512	10.7132	0.938145	0.938382	0.939255	0.940138	0.874568	0.880981	0.883521	0.882858	136	392256	all	1	5
dnn3	TRUE	250KB	1	0.540384	11.932	0.86476	0.858483	0.887723	0.852914	0.814911	0.814214	0.847728	0.808445	10757	13137456	all	1	5
dnn3	TRUE	2MB	1	0.429993	12.0172	0.923659	0.923323	0.921922	0.929144	0.870544	0.874781	0.875415	0.882061	1353	1852656	all	1	5
dnn3	TRUE	3MB	1	0.395582	16.2989	0.920585	0.920476	0.928251	0.917601	0.864573	0.867417	0.876071	0.866578	902	1311456	all	1	5
dnn3	TRUE	500KB	1	0.514031	11.1382	0.887149	0.883481	0.891061	0.887137	0.841364	0.841704	0.85058	0.845952	5409	6719856	all	1	5
dnn3	TRUE	5MB	1	0.371166	13.2529	0.938246	0.937635	0.934072	0.94384	0.877036	0.88206	0.87853	0.890341	542	879456	all	1	5
dnn3	TRUE	COSMIC	1	0.381992	9.17378	0.927335	0.927862	0.929765	0.92979	0.871098	0.876541	0.878964	0.880081	681	1046256	all	1	5
dnn3	TRUE	COSMIC_max	1	0.373101	10.9826	0.922756	0.922889	0.931113	0.919829	0.856867	0.859623	0.869604	0.858536	681	1046256	all	1	5
dnn3	TRUE	COSMIC_min	1	0.363125	17.4548	0.937744	0.937335	0.94022	0.936787	0.878662	0.881046	0.886279	0.880597	681	1046256	all	1	5
dnn3	TRUE	ENSEMBL	1	0.562122	18.7399	0.866124	0.865755	0.873652	0.869367	0.823973	0.827274	0.839409	0.831632	19430	23545056	all	1	5
dnn3	TRUE	ENSEMBL_max	1	0.552816	21.1914	0.863278	0.862043	0.865632	0.869889	0.814787	0.817238	0.825051	0.826355	19430	23545056	all	1	5
dnn3	TRUE	ENSEMBL_min	1	0.548384	19.5373	0.86758	0.866171	0.873801	0.873486	0.827219	0.829136	0.837119	0.838097	19430	23545056	all	1	5
dnn3	TRUE	arms	1	0.372155	11.7075	0.93892	0.938743	0.93859	0.94101	0.861943	0.868326	0.870299	0.870202	40	277056	all	1	5
dnn3	TRUE	bands	1	0.389817	12.5798	0.930676	0.93111	0.932103	0.932612	0.869923	0.874901	0.875189	0.878183	843	1240656	all	1	5
dnn3	TRUE	merge_1MB	1	0.458907	11.9469	0.905888	0.901605	0.903177	0.906836	0.852299	0.851935	0.854115	0.861238	2797	3585456	all	1	5
dnn3	TRUE	merge_250KB	1	0.542029	15.2341	0.879946	0.881088	0.884376	0.88419	0.837107	0.842058	0.844815	0.847685	10797	13185456	all	1	5
dnn3	TRUE	merge_500KB	1	0.502184	9.43633	0.874084	0.873193	0.888437	0.869432	0.818295	0.824083	0.842559	0.822058	5569	6911856	all	1	5
dnn3	TRUE	whole	1	0.512635	15.259	0.896757	0.896313	0.897256	0.89902	0.801712	0.81059	0.810427	0.816284	22	255456	all	1	5
enet	TRUE	100KB	1		193.135					0.879088	0.888108	0.887744	0.890611	26851		all	1	5
enet	TRUE	10MB	1		3.93691					0.86029	0.869491	0.870327	0.872114	272		all	1	5
enet	TRUE	1MB	1		25.0314					0.874242	0.879618	0.875597	0.888538	2709		all	1	5
enet	TRUE	20MB	1		3.08829					0.855459	0.865031	0.866518	0.866664	136		all	1	5
enet	TRUE	250KB	1		75.0104					0.880251	0.888505	0.889666	0.889461	10757		all	1	5
enet	TRUE	2MB	1		13.4518					0.871139	0.877501	0.875662	0.884315	1353		all	1	5
enet	TRUE	3MB	1		11.356					0.866879	0.873811	0.87236	0.881764	902		all	1	5
enet	TRUE	500KB	1		45.1223					0.874047	0.88228	0.879621	0.888279	5409		all	1	5
enet	TRUE	5MB	1		9.19125					0.859902	0.868667	0.867958	0.874598	542		all	1	5
enet	TRUE	COSMIC	1		8.93094					0.867464	0.872639	0.868387	0.880189	681		all	1	5
enet	TRUE	COSMIC_max	1		8.81117					0.859133	0.86466	0.862519	0.872082	681		all	1	5
enet	TRUE	COSMIC_min	1		8.4179					0.865525	0.871293	0.867831	0.880098	681		all	1	5
enet	TRUE	ENSEMBL	1		147.352					0.877538	0.885466	0.885641	0.886735	19430		all	1	5
enet	TRUE	ENSEMBL_max	1		148.567					0.866495	0.875035	0.87337	0.877735	19430		all	1	5
enet	TRUE	ENSEMBL_min	1		141.826					0.873857	0.879883	0.879087	0.882405	19430		all	1	5
enet	TRUE	arms	1		0.5632					0.840526	0.851617	0.854763	0.853609	40		all	1	5
enet	TRUE	bands	1		11.0428					0.867073	0.874637	0.873577	0.880314	843		all	1	5
enet	TRUE	merge_1MB	1		22.534					0.874439	0.879328	0.875131	0.887097	2797		all	1	5
enet	TRUE	merge_250KB	1		78.5768					0.88122	0.88836	0.885003	0.893234	10797		all	1	5
enet	TRUE	merge_500KB	1		41.3254					0.883351	0.890634	0.886769	0.897126	5569		all	1	5
enet	TRUE	whole	1		0.332902					0.769225	0.780269	0.785047	0.783829	22		all	1	5
cnn+	FALSE	100KB	1	0.204846	65.5945	0.979314	0.977438	0.977582	0.978316	0.877839	0.88382	0.885792	0.885131	26851	5774390	all	1	5
cnn+	FALSE	10MB	1	0.352056	24.659	0.944845	0.945028	0.948032	0.944524	0.88659	0.891843	0.895681	0.890646	272	44703	all	1	5
cnn+	FALSE	1MB	1	0.229514	23.2119	0.966446	0.965504	0.9703	0.963188	0.893224	0.897794	0.907361	0.892798	2709	1363875	all	1	5
cnn+	FALSE	20MB	1	0.43804	27.0476	0.929154	0.929493	0.930856	0.930912	0.871362	0.877089	0.879621	0.878728	136	17001	all	1	5
cnn+	FALSE	250KB	1	0.228777	26.6816	0.971046	0.969504	0.969095	0.971547	0.882332	0.889141	0.891205	0.890115	10757	10787795	all	1	5
cnn+	FALSE	2MB	1	0.249153	17.1602	0.963326	0.961464	0.961305	0.964234	0.896989	0.900961	0.903492	0.90347	1353	482534	all	1	5
cnn+	FALSE	3MB	1	0.263399	21.5972	0.963961	0.962881	0.963387	0.964255	0.895767	0.901047	0.902761	0.901777	902	263340	all	1	5
cnn+	FALSE	500KB	1	0.229609	18.7213	0.970949	0.970286	0.971152	0.970682	0.884265	0.890111	0.894636	0.888905	5409	3843532	all	1	5
cnn+	FALSE	5MB	1	0.299003	21.7906	0.958015	0.957793	0.959849	0.957811	0.894783	0.900098	0.903197	0.899569	542	123606	all	1	5
cnn+	FALSE	COSMIC	1	0.303916	25.0868	0.957867	0.956554	0.956791	0.959091	0.890092	0.894992	0.89719	0.896447	681	66238	all	1	5
cnn+	FALSE	COSMIC_max	1	0.279776	16.7237	0.956922	0.955874	0.955773	0.959081	0.890596	0.895024	0.895442	0.898433	681	172196	all	1	5
cnn+	FALSE	COSMIC_min	1	0.280151	17.8287	0.960919	0.960168	0.959783	0.962852	0.897265	0.902814	0.902453	0.90582	681	172196	all	1	5
cnn+	FALSE	ENSEMBL	1	0.208417	46.4256	0.976314	0.975371	0.978233	0.973952	0.880072	0.886272	0.892328	0.884242	19430	3936195	all	1	5
cnn+	FALSE	ENSEMBL_max	1	0.206172	51.1198	0.976655	0.975129	0.976106	0.975441	0.879453	0.886337	0.887283	0.887928	19430	4859196	all	1	5
cnn+	FALSE	ENSEMBL_min	1	0.203804	49.4581	0.977699	0.975835	0.976682	0.976337	0.875779	0.882047	0.885759	0.882119	19430	3936195	all	1	5
cnn+	FALSE	arms	1	0.632265	30.0847	0.887156	0.890096	0.894258	0.890066	0.82801	0.835561	0.840656	0.835445	40	3912	all	1	5
cnn+	FALSE	bands	1	0.260905	20.5088	0.963628	0.962087	0.962465	0.964071	0.894264	0.899345	0.902023	0.89992	843	237504	all	1	5
cnn+	FALSE	merge_1MB	1	0.217669	22.0593	0.971617	0.970998	0.973302	0.970202	0.893456	0.898418	0.902074	0.897703	2797	372243	all	1	5
cnn+	FALSE	merge_250KB	1	0.197535	25.082	0.976011	0.9745	0.976909	0.973819	0.882757	0.889212	0.89536	0.887704	10797	1918225	all	1	5
cnn+	FALSE	merge_500KB	1	0.20136	24.7779	0.976706	0.975303	0.976466	0.975606	0.883838	0.890376	0.895703	0.888948	5569	864894	all	1	5
cnn+	FALSE	whole	1	0.868064	38.8072	0.827145	0.832145	0.837018	0.833367	0.751474	0.762799	0.766665	0.766049	22	2299	all	1	5
cnn+	TRUE	100KB	1	0.166081	48.3111	0.991089	0.990427	0.990914	0.99006	0.893989	0.899964	0.90424	0.897493	26851	6714196	all	1	5
cnn+	TRUE	10MB	1	0.289244	27.661	0.963475	0.963469	0.963591	0.964365	0.895467	0.902534	0.903355	0.903242	272	70196	all	1	5
cnn+	TRUE	1MB	1	0.203883	25.0959	0.980515	0.98047	0.980734	0.980748	0.906012	0.911011	0.9148	0.909914	2709	679196	all	1	5
cnn+	TRUE	20MB	1	0.367381	20.1079	0.945071	0.945966	0.947463	0.945622	0.883485	0.888449	0.891494	0.887283	136	36196	all	1	5
cnn+	TRUE	250KB	1	0.167924	25.6851	0.988614	0.987865	0.987302	0.988733	0.901901	0.906987	0.908469	0.907447	10757	2691196	all	1	5
cnn+	TRUE	2MB	1	0.209661	16.4776	0.978974	0.979353	0.980866	0.978193	0.905402	0.911895	0.915708	0.909643	1353	340196	all	1	5
cnn+	TRUE	3MB	1	0.223275	23.2863	0.976701	0.976202	0.97563	0.977462	0.904818	0.909913	0.911179	0.910192	902	227196	all	1	5
cnn+	TRUE	500KB	1	0.166082	23.8604	0.989396	0.989187	0.989655	0.988826	0.899958	0.906649	0.906829	0.907506	5409	1354196	all	1	5
cnn+	TRUE	5MB	1	0.247352	23.5669	0.973069	0.973264	0.973646	0.973447	0.901504	0.908048	0.910759	0.906823	542	137196	all	1	5
cnn+	TRUE	COSMIC	1	0.232103	21.4633	0.97229	0.972547	0.972785	0.973133	0.902502	0.907108	0.908347	0.908312	681	172196	all	1	5
cnn+	TRUE	COSMIC_max	1	0.234374	17.0296	0.971809	0.973182	0.974585	0.972311	0.900541	0.906064	0.910066	0.903545	681	172196	all	1	5
cnn+	TRUE	COSMIC_min	1	0.231495	17.8737	0.974519	0.975135	0.975553	0.975186	0.909472	0.914104	0.915507	0.913559	681	172196	all	1	5
cnn+	TRUE	ENSEMBL	1	0.168753	46.664	0.991378	0.991043	0.991616	0.990565	0.899221	0.90689	0.90899	0.906122	19430	4859196	all	1	5
cnn+	TRUE	ENSEMBL_max	1	0.164018	37.3212	0.992245	0.992236	0.993358	0.991179	0.895357	0.900789	0.903452	0.899615	19430	4859196	all	1	5
cnn+	TRUE	ENSEMBL_min	1	0.157486	50.519	0.989146	0.988937	0.990136	0.987903	0.874448	0.882542	0.889033	0.87971	19430	4859196	all	1	5
cnn+	TRUE	arms	1	0.50685	29.244	0.909845	0.912926	0.916472	0.911064	0.843563	0.850941	0.855606	0.848624	40	12196	all	1	5
cnn+	TRUE	bands	1	0.230233	19.6818	0.97496	0.975672	0.976842	0.97517	0.906935	0.913068	0.915477	0.91227	843	212196	all	1	5
cnn+	TRUE	merge_1MB	1	0.175624	21.98	0.988663	0.988882	0.989388	0.988472	0.90772	0.912334	0.915891	0.909969	2797	701196	all	1	5
cnn+	TRUE	merge_250KB	1	0.165221	33.7584	0.990655	0.990565	0.990547	0.99067	0.897617	0.903275	0.901673	0.906387	10797	2701196	all	1	5
cnn+	TRUE	merge_500KB	1	0.171564	20.2678	0.989579	0.989712	0.990397	0.989112	0.900927	0.907537	0.913497	0.903702	5569	1394196	all	1	5
cnn+	TRUE	whole	1	0.72444	37.0727	0.843668	0.849234	0.854628	0.847275	0.767775	0.780691	0.788213	0.779153	22	7196	all	1	5
rf	TRUE	100KB	1		16.7932					0.817665	0.830247	0.829834	0.833355	26851		all	1	5
rf	TRUE	10MB	1		2.081					0.836458	0.846334	0.844282	0.850376	272		all	1	5
rf	TRUE	1MB	1		5.18436					0.825221	0.835704	0.834826	0.838821	2709		all	1	5
rf	TRUE	20MB	1		1.87925					0.835494	0.848047	0.847801	0.850093	136		all	1	5
rf	TRUE	250KB	1		9.64423					0.819988	0.83134	0.831709	0.833602	10757		all	1	5
rf	TRUE	2MB	1		3.75208					0.827161	0.838853	0.83745	0.842317	1353		all	1	5
rf	TRUE	3MB	1		3.22485					0.82871	0.839089	0.837827	0.842238	902		all	1	5
rf	TRUE	500KB	1		6.97764					0.823283	0.835188	0.834386	0.837894	5409		all	1	5
rf	TRUE	5MB	1		2.58672					0.831033	0.839975	0.838466	0.843341	542		all	1	5
rf	TRUE	COSMIC	1		1.98097					0.82754	0.83917	0.837192	0.843289	681		all	1	5
rf	TRUE	COSMIC_max	1		1.95848					0.824442	0.836188	0.834435	0.840511	681		all	1	5
rf	TRUE	COSMIC_min	1		1.96131					0.827545	0.83762	0.835429	0.842722	681		all	1	5
rf	TRUE	ENSEMBL	1		13.6836					0.813788	0.827689	0.82746	0.830415	19430		all	1	5
rf	TRUE	ENSEMBL_max	1		13.5608					0.813789	0.826201	0.825297	0.829149	19430		all	1	5
rf	TRUE	ENSEMBL_min	1		13.5462					0.811657	0.824346	0.823339	0.827658	19430		all	1	5
rf	TRUE	arms	1		1.50489					0.835107	0.84676	0.848612	0.847057	40		all	1	5
rf	TRUE	bands	1		3.04836					0.830265	0.841747	0.84045	0.845204	843		all	1	5
rf	TRUE	merge_1MB	1		4.70701					0.82755	0.83859	0.837155	0.842232	2797		all	1	5
rf	TRUE	merge_250KB	1		9.76236					0.820763	0.831759	0.830932	0.835062	10797		all	1	5
rf	TRUE	merge_500KB	1		6.75072					0.818439	0.830727	0.829127	0.834958	5569		all	1	5
rf	TRUE	whole	1		1.45726					0.798676	0.816285	0.816991	0.818955	22		all	1	5
